# Supplementary material for: Hepatitis E Virus (HEV): Identification of Subtypes 3b and 3m in Wild Boar Population in Liguria Region, Italy
Source: Pathogens. 2022 Oct 26;11(11):1236. doi: 10.3390/pathogens11111236 (PMC9694157; doi:10.3390/pathogens11111236)
Supplement: Supplementary file 1 [file pathogens-11-01236-s001.zip]

Archive with 1 entries (1 files):
- pathogens-1888164-supplementary.xls
