# Supplementary material for: Hepatitis E Virus (HEV): Identification of Subtypes 3b and 3m in Wild Boar Population in Liguria Region, Italy
Source: Pathogens. 2022 Oct 26;11(11):1236. doi: 10.3390/pathogens11111236 (PMC9694157; doi:10.3390/pathogens11111236)
Supplement: Supplementary file 1 [file pathogens-11-01236-s001.zip › pathogens-1888164-supplementary.xls]

## Sheet: MatrixOutput
	3a	3b	3c	3d	3e	3f	3g	3h	3i	3j	3k	3l	3m	3ra	cluster_3a	cluster_3b	cluster_3c	cluster_3m	Unassigned	Unassigned_3c
3a
3b	0.145983
3c	0.163461	0.190494
3d	0.165863	0.171057	0.207801
3e	0.211999	0.188356	0.225642	0.210159
3f	0.148251	0.170331	0.223486	0.217681	0.161685
3g	0.189948	0.179737	0.246148	0.160759	0.146806	0.174097
3h	0.156943	0.142851	0.140061	0.17112	0.233073	0.207858	0.204569
3i	0.176688	0.165686	0.135649	0.18717	0.21449	0.22229	0.235197	0.126642
3j	0.131368	0.105641	0.220667	0.160742	0.17878	0.188415	0.180275	0.155	0.205011
3k	0.135277	0.142422	0.191455	0.168552	0.203301	0.189378	0.20695	0.161222	0.190494	0.140691
3l	0.1546	0.162333	0.131009	0.195727	0.251847	0.205497	0.200132	0.137687	0.151202	0.197003	0.192597
3m	0.1863	0.160762	0.166578	0.200387	0.205421	0.207403	0.217923	0.143545	0.139915	0.199201	0.196006	0.140328
3ra	0.27325	0.240921	0.25091	0.264194	0.239611	0.249071	0.26835	0.274591	0.240133	0.217719	0.23913	0.262141	0.252203
cluster_3a	0.0884085	0.148413	0.160448	0.176607	0.218522	0.158953	0.196433	0.159182	0.156987	0.135437	0.16314	0.153064	0.165516	0.264156
cluster_3b	0.13666	0.0709332	0.216707	0.161703	0.190866	0.185492	0.146214	0.142851	0.171992	0.113342	0.141626	0.171644	0.156805	0.274591	0.145379
cluster_3c	0.149101	0.182852	0.0747748	0.213666	0.233179	0.192745	0.231617	0.141776	0.140987	0.207562	0.188021	0.159085	0.158193	0.267963	0.169345	0.198079
cluster_3m	0.172327	0.139161	0.125421	0.193545	0.185997	0.163464	0.20286	0.148331	0.141451	0.164249	0.167759	0.13098	0.0831417	0.22041	0.157072	0.164856	0.128251
Unassigned	0.173431	0.138637	0.175045	0.175086	0.206109	0.186423	0.178691	0.136777	0.156535	0.147052	0.188549	0.164154	0.0980719	0.231729	0.16241	0.150713	0.156183	0.0931641
Unassigned_3c	0.185753	0.137687	0.0743901	0.191993	0.198079	0.19745	0.233179	0.134769	0.121408	0.175104	0.171795	0.131865	0.125151	0.207895	0.16502	0.175815	0.117011	0.0736742	0.125303

## Sheet: Caption
Table. Estimates of Evolutionary Divergence over Sequence Pairs between Groups
The number of base substitutions per site from averaging over all sequence pairs between groups are shown. Analyses were conducted using the Maximum Composite Likelihood model [1]. The analysis involved 43 nucleotide sequences. Codon positions included were 1st+2nd+3rd+Noncoding. All positions containing gaps and missing data were eliminated. There were a total of 270 positions in the final datas…
1. Tamura K., Nei M., and Kumar S. (2004). Prospects for inferring very large phylogenies by using the neighbor-joining method. Proceedings of the National Academy of Sciences (USA) 101:11030-11035.
2. Kumar S., Stecher G., and Tamura K. (2016). MEGA7: Molecular Evolutionary Genetics Analysis version 7.0 for bigger datasets.Molecular Biology and Evolution 33:1870-1874.
Disclaimer: Although utmost care has been taken to ensure the correctness of the caption, the caption text is provided "as is" without any warranty of any kind. Authors advise the user to carefully check the caption prior to its use for any purpose and report any errors or problems to the authors immediately (www.megasoftware.net). In no event shall the authors and their employers be liable for a…
